# Supplementary material for: The ANHEQ Evaluation Criteria: Introducing Reliable Rating Scales for Assessing Nordic Hamstring Exercise Quality
Source: Sports Med Open. 2021 Dec 11;7:91. doi: 10.1186/s40798-021-00383-x (PMC8665968; doi:10.1186/s40798-021-00383-x)
Supplement: Supplementary file 2 — Additional file 2. Generic ANHEQ Rating Spreadsheets. [file 40798_2021_383_MOESM2_ESM.xlsx]

## Sheet: Assessment
	Title of the study:
	Author(s) (Year), Journal:
	Item	Description	Score	Comments (please indicate potential ambiguities)
1	Rigid fixation		0
2	Knee position		0
3	Kneeling height		0
4	Separate familiarization		0
5	Execution quality assessment		0
6	Feedback of target movement speed		0
7	Consequences of impaired technique		0
8	Presentation of NHE performance variables		0
		Overall score & Grading	0
			0	7
			1	8
			2	9
			3	10
			4	11
			5	12
			6	13
				Tobias Alt & Marcus Schmidt (2021)
				'If you only read the books that everyone is reading, you can only think what everyone else is thinking.'
				Haruki Murakami

## Sheet: Intervention
	Title of the study:
	Author(s) (Year), Journal:
	Item	Description	Score	Comments (please indicate potential ambiguities)
1	Rigid fixation		0
2	Knee position		0
3	Kneeling height		0
4	Separate familiarization		0
5	Individual progression of programme variables		0
6	Feedback of execution quality		0
7	Interset rest		0
8	Compliance		0
		Overall score & Grading	0
			0	7
			1	8
			2	9
			3	10
			4	11
			5	12
			6	13
				Tobias Alt & Marcus Schmidt (2021)
				'If you only read the books that everyone is reading, you can only think what everyone else is thinking.'
				Haruki Murakami
